# Supplementary material for: A multinational empirical study of perceived cyber barriers to automated vehicles deployment
Source: Sci Rep. 2023 Feb 1;13:1842. doi: 10.1038/s41598-023-29018-9 (PMC9892035; doi:10.1038/s41598-023-29018-9)
Supplement: Supplementary file 1 — Supplementary Information. [file 41598_2023_29018_MOESM1_ESM.xlsx]

## Sheet: Table1
Table 1. Mann-Whitney U test results on differences in AVs barriers related to gender
Dimensions of the AV cyberspace challenges	Grouping Variable: Gender	Ranks		Test statistics				Decision
		N	Mean Rank	Mann-Whitney U	Wilcoxon W	Z	Asymp. Sig.
Data Privacy	Male	945	992	490266	937251	-2.2	0.03	H1a: Supported
	Female	1097	1047
AVs connectivity	Male	945	1031	509690	1111943	-0.68	0.49	H2a: Not Supported
	Female	1097	1014
ITS infrastructure	Male	945	1025	514558	1116811	-0.3	0.76	H3a: Not Supported
	Female	1097	1018
AVs Cybersecurity regulation	Male	945	1006	504070	951055	-1.13	0.26	H4a: Not Supported
	Female	1097	1035
AVs cybersecurity comprehension	Male	945	1000	498277	945262	-1.58	0.11	H5a: Not Supported
	Female	1097	1040
AVs cyber insurance	Male	945	1012	508926	955911	-0.75	0.45	H6a: Not Supported
	Female	1097	1030

## Sheet: Table2
Table 2: Kruskal-Wallis H test results on differences in AVs barriers related to age groups.
Grouping Variable: Gender	N	Mean Rank	Kruskal-Wallis H	df	Asymp. Sig.	Decision	Mean Rank	Kruskal-Wallis H	df	Asymp. Sig.	Decision
		Data Privacy					AVs connectivity
18-24	296	933	16.14	5	0.006	H1b: Supported	840	77.13	5	<0.001	H2b: Supported
25-35	384	999					933
36-45	373	1038					1018
46-55	346	1100					1104
55-65	325	1057					1127
65 and above	337	1051					1157
-	-	ITS infrastructure					AVs cybersecurity regulation
18-24	296	827	89.67	5	<0.001	H3b: Supported	925	34.24	5	<0.001	H4b: Supported
25-35	384	942					977
36-45	373	994					1002
46-55	346	1088					1065
55-65	325	1159					1054
65 and above	337	1169					1160
-	-	AVs cybersecurity comprehension					AVs cyber insurance
18-24	296	816	77.66	5	<0.001	H5b: Supported	848	88.02	5	<0.001	H6b: Supported
25-35	384	967					933
36-45	373	1021					1003
46-55	346	1090					1072
55-65	325	1104					1114
65 and above	337	1173					1213

## Sheet: Table3
Table 3: Kruskal-Wallis H test results on differences in AVs barriers related to income.
Grouping Variable: Gender	N	Mean Rank	Kruskal-Wallis H	df	Asymp. Sig.	Decision	Mean Rank	Kruskal-Wallis H	df	Asymp. Sig.	Decision
		Data Privacy					AVs connectivity
0 - $25,000	344	1046.64	13.66	9	0.135	H1c: Not Supported	1038.44	9.52	9	0.391	H2c: Not Supported
25,001 - $50,000	535	1034.22					1062.28
$50,001 - $75,000	397	1058.85					1043.77
$75,001 - $100,000	293	1029.73					994.25
$100,001 - $125,000	163	936.41					976.1
$125,001 - $150,000	128	1031.8					1030.84
$150,001 - $175,000	77	1158.82					1101.73
$175,001 - $200,000	53	946.74					1011.71
$200,001 - $225,000	32	958.53					906.48
$225,001+	39	889.15					901.09
		ITS infrastructure					AVs Cybersecurity regulation
0 - $25,000	344	1054.58	20.38	9	0.016	H3c: Supported	1022.8	11.99	9	0.214	H4c: Not Supported
25,001 - $50,000	535	1072.83					1061.22
$50,001 - $75,000	397	1041.02					1043
$75,001 - $100,000	293	1012.68					1033.05
$100,001 - $125,000	163	936.28					941.58
$125,001 - $150,000	128	1023.56					1006.55
$150,001 - $175,000	77	1114.79					1148.41
$175,001 - $200,000	53	925.06					950.65
$200,001 - $225,000	32	806.5					946.92
$225,001+	39	867.95					951.44
		AVs cybersecurity comprehension					AVs cyber insurance
0 - $25,000	344	1024.01	15.69	9	0.074	H5c: Not Supported	1019.02	14.76	9	0.098	H6c: Not Supported
25,001 - $50,000	535	1055.27					1081.7
$50,001 - $75,000	397	1086.01					1046.23
$75,001 - $100,000	293	990.21					996.86
$100,001 - $125,000	163	949.76					929.61
$125,001 - $150,000	128	1018.87					1015.13
$150,001 - $175,000	77	1121.78					1118.51
$175,001 - $200,000	53	919.63					1000.08
$200,001 - $225,000	32	920.59					972.19
$225,001+	39	948.26					936.06

## Sheet: Table4
Table 4: Kruskal-Wallis H test results on differences in AVs barriers related to education level.
Grouping Variable: Education	N	Mean Rank	Kruskal-Wallis H	df	Asymp. Sig.	Decision	Mean Rank	Kruskal-Wallis H	df	Asymp. Sig.	Decision
		Data Privacy					AVs connectivity
High School Certificates or Equivalent	1038	1058.09	12.67	3	0.005	H1d: Supported	1062.84	9.29	3	0.026	H2d: Supported
Bachelor's degree or Equivalent	776	1029.08					1012.67
Master's degree	199	901.39					969.83
Doctoral degree	48	1013.52					892.48
		ITS infrastructure					AVs Cybersecurity regulation
High School Certificates or Equivalent	1038	1058.42	12.6	3	0.006	H3d: Supported	1057.48	9.63	3	0.022	H4d: Supported
Bachelor's degree or Equivalent	776	1028.81					1025.44
Master's degree	199	941.08					925.13
Doctoral degree	48	846.26					987.23
		AVs cybersecurity comprehension					AVs cyber insurance
High School Certificates or Equivalent	1038	1065.56	10.94	3	0.012	H5d: Supported	1063.26	8.88	3	0.031	H6d: Supported
Bachelor's degree or Equivalent	776	1011.97					1011.69
Master's degree	199	931.34					963.16
Doctoral degree	48	1004.61					926.71

## Sheet: Table5
Table 5. Kruskal-Wallis H test results on differences in AVs barriers related to understanding of AVs.
Grouping Variable: Understanding AVs	N	Mean Rank	Kruskal-Wallis H	df	Asymp. Sig.	Decision	Mean Rank	Kruskal-Wallis H	df	Asymp. Sig.	Decision
		Data Privacy					AVs connectivity
Not well at all	350	1009.58	24.07	4	<0.001	H1e: Supported	1021.32	17.31	4	0.002	H2e: Supported
slightly well	680	894.64					895.35
Moderately well	557	907.82					920.68
Very well	195	920.62					904.88
Extremely well	83	1122.37					1017.74
		ITS infrastructure					AVs Cybersecurity regulation
Not well at all	350	985.57	10.6	4	0.031	H3e: Supported	1006.09	12.82	4	0.012	H4e: Supported
slightly well	680	903.3					897.88
Moderately well	557	912.18					914.48
Very well	195	959.27					947.52
Extremely well	83	1032.67					1002.65
			AVs cybersecurity comprehension					AVs cyber insurance
Not well at all	350	1006.58	15.79	4	0.003	H5e: Supported	967.92	4.97	4	0.291	H6e: Not Supported
slightly well	680	914.08					909.88
Moderately well	557	914.8					922.97
Very well	195	870.29					951.01
Extremely well	83	1047.15					1000.13

## Sheet: Sheet6
Table 6: Kruskal-Wallis H test results on differences in AVs barriers related to cybersecurity level.
Grouping Variable: Cybersecurity level	N	Mean Rank	Kruskal-Wallis H	df	Asymp. Sig.	Decision	Mean Rank	Kruskal-Wallis H	df	Asymp. Sig.	Decision
		Data Privacy					AVs connectivity
Not well at all	193	835.72	24.59	4	<0.001	H1f: Supported	895.38	17.99	4	0.001	H2f: Supported
slightly well	652	828.51					836.32
Moderately well	555	832.84					809.28
Very well	216	880.06					895.72
Extremely well	83	1088.55					1005.31
		ITS infrastructure					AVs Cybersecurity regulation
Not well at all	193	852.38	12.52	4	0.014	H3f: Supported	786.98	24.25	4	<0.001	H4f: Supported
slightly well	652	842.02					828.72
Moderately well	555	828.17					846.45
Very well	216	863.36					899.22
Extremely well	83	1018.38					1059.33
		AVs cybersecurity comprehension					AVs cyber insurance
Not well at all	193	837.31	20.43	4	<0.001	H5f: Supported	829.4	10.55	4	0.032	H6f: Supported
slightly well	652	858.93					857.92
Moderately well	555	819.62					814.67
Very well	216	830.41					891.99
Extremely well	83	1063.48					962.72

## Sheet: Table 7
Table 7. Kruskal-Wallis H test results on differences in AVs barriers related to country.
Grouping Variable: Country	N	Mean Rank	Kruskal-Wallis H	df	Asymp. Sig.	Decision	Mean Rank	Kruskal-Wallis H	df	Asymp. Sig.	Decision
		Data privacy					AVs connectivity
Australia	524	1063.38	3.51	3	0.319	H1g: Not Supported	1062.55	4.382	3	0.223	H2g: Not Supported
United Kingdom	502	1042.68					1051
New Zealand	510	1004.43					1005.8
US	525	1013.33					1004.86
		ITS infrastructure					AVs cybersecurity regulation
Australia	524	1039.99	2.66	3	0.446	H3g: Not Supported	1067.55	6.25	3	0.1	H4g: Not Supported
United Kingdom	502	1044.27					1036.92
New Zealand	510	1044.38					1037.88
US	525	996.35					982.17
		AVs cybersecurity comprehension					AVs cyber insurance
Australia	524	1087.94	7.24	3	0.065	H5g: Not Supported	1055.89	2.62	3	0.455	H6g: Not Supported
United Kingdom	502	1018.44					1042.93
New Zealand	510	1013.17					1021.59
US	525	1003.5					1003.88
